# Supplementary material for: The Presence of Immature GV− Stage Oocytes during IVF/ICSI Is a Marker of Poor Oocyte Quality: A Pilot Study
Source: Med Sci (Basel). 2020 Jan 16;8(1):4. doi: 10.3390/medsci8010004 (PMC7151566; doi:10.3390/medsci8010004)
Supplement: Supplementary file 1 [file medsci-08-00004-s001.zip]

Archive with 1 entries (1 files):
- medsci-661320-supplementary.avi
